# Supplementary material for: Genomic and transcriptomic insights into the molecular responses of a biocrust-derived oleaginous microalga Vischeria sp. WL1 to nitrogen depletion and recovery
Source: Synth Syst Biotechnol. 2025 Jun 14;10(4):1160–71. doi: 10.1016/j.synbio.2025.06.004 (PMC12269273; doi:10.1016/j.synbio.2025.06.004)
Supplement: Multimedia component 5 [file mmc5.xlsx]

## Sheet: Summary
Table S1. Summary of Vischeria sp. WL1 genome assembly.
Table S2. The evaluation of genome completeness using BUSCO and CEGMA.
Table S3. Statistics of predicted gene models.
Table S4. Statistics of gene functional annotation.
Table S5. Statistics of non-protein coding RNA.
Table S6. Statistics of repeated sequences.
Table S7. Statistics of transposable elements (TEs).
Table S8. Alignment of RNA-seq reads to the genome.
Table S9. GO and KEGG enrichment of DEGs in nitrogen depletion and recovery.
Table S10. Number of nitrate assimilation genes in Eustigmatophyceae.
Table S11. RNA expression of nitrogen metabolism genes in Vischeria sp. WL1.
Table S12. RNA expression of nitrogen metabolism genes in Vischeria sp. H4302 (Referencing Gao et al., BMC Biology 2023, 21:133.)
Table S13. RNA expression of lipid metabolism genes in Vischeria sp. WL1.

## Sheet: TableS1
Table S1. Summary of Vischeria sp. WL1 genome assembly.
Stat Type	Contig Length(bp)	Contig Number
Total	127318052	200
Longest	3318723	1
Length>=5kb	127318052	200
N50	1080461	35
N60	804925	48
N70	583196	66
N80	440999	92
N90	259962	129

## Sheet: TableS2
Table S2. The evaluation of genome completeness using BUSCO and CEGMA.
Assessment	Type	Number	Percent(%)
BUSCO	Complete BUSCOs (C)	84	84
	Complete and single-copy BUSCOs (S)	80	80
	Complete and duplicated BUSCOs (D)	4	4
	Fragmented BUSCOs (F)	11	11
	Missing BUSCOs (M)	5	5
	Total BUSCO groups searched	100	100
CEGMA	Complete CEGMAs	216	87
	Complete and partial CEGMAs	227	92

## Sheet: TableS3
Table S3. Statistics of predicted gene models.
Gene set	Total number of genes	Average gene length(bp)	Average CDS length(bp)	Average exons number per gene	Average exon length(bp)	Average intron length(bp)
De novo	17415	3590.36	1564.77	8.88	176.29	257.18
Homology	773	2791.45	985.73	4.82	204.34	472.2
RNA-seq	12163	3014.18	1395.15	7.9	176.55	234.56
Final set	17392	3565.4	1549.67	8.66	179.03	263.28

## Sheet: TableS4
Table S4. Statistics of gene functional annotation.
Database	Number	Percent (%)
Swissprot	8976	51.61
KEGG	5998	34.49
KOG	7079	40.7
GO	7773	44.69
NR	9603	55.22
Total	11857	68.18

## Sheet: TableS5
Table S5. Statistics of non-protein coding RNA.
Type		Copy Number	Average Length(bp)	Total Length(bp)	Percentage of sequence(%)
rRNA (119)	18S	12	1677.08	20125	0.0158
	28S	12	2535.08	30421	0.0239
	5.8S	6	151.33	908	0.0007
	5S	89	118.33	10531	0.0083
Small RNA (41)	snRNA	9	141.67	1275	0.001
	miRNA	7	96.57	676	0.0005
	spliceosomal	22	140.14	3083	0.0024
	other	3	232	696	0.0005
Regulatory	cis-regulatory elements	3	79.67	239	0.0002
tRNA	tRNA	102	74.85	7635	0.006
Total		265		75589	0.0593

## Sheet: TableS6
Table S6. Statistics of repeated sequences.
Type		Number	Length (bp)	Percentage (%)
Transposable elements		285215	51082518	40.12
Tandem Repeats		28652	2404452	1.89
	SSR	19719	241083	0.19
	tandem_repeat	8933	2163369	1.7
Simple repeats		40602	5662639	4.45
Unknown		4808	865536	0.68
Other		15	3627	0
Low complexity		222	30251	0.02
Total Repeats		359514	60049023	47.16

## Sheet: TableS7
Table S7. Statistics of transposable elements (TEs).
Class	Super family	Number of elements	Length of sequence (bp)	Percentage of sequence (%)
Class I		166230	33678285	26.45
	LTR	156700	28729915	22.57
	LINE	7855	4804465	3.77
	SINE	1675	143905	0.11
Class II		118985	17404233	13.67
	DNA	104687	15764329	12.38
	MITE	14254	1632227	1.28
	RC	44	7677	0.01
Total TEs		285215	51082518	40.12

## Sheet: TableS8
Table S8. Alignment of RNA-seq reads to the genome.
Treatment	Sample	Number of clean reads	Mapping rate of left reads	Mapping rate of right reads	Overall mapping rate
Nitrogen deficiency	D0_1	52463874	0.658	0.71	0.684
	D0_2	61317452	0.683	0.705	0.694
	D0_3	61103238	0.652	0.66	0.656
	D0_4	48572568	0.708	0.712	0.71
	D3_1	57656806	0.708	0.738	0.723
	D3_2	51826326	0.703	0.734	0.718
	D3_3	51891810	0.704	0.735	0.719
	D3_4	40650886	0.723	0.72	0.722
	D9_1	53975620	0.674	0.706	0.69
	D9_2	48992720	0.673	0.7	0.686
	D9_3	56033898	0.684	0.726	0.705
	D9_4	46132402	0.672	0.717	0.694
	D24_1	49539996	0.634	0.711	0.672
	D24_2	66792726	0.688	0.713	0.701
	D24_3	64270440	0.719	0.71	0.715
	D24_4	38936534	0.702	0.706	0.704
Nitrogen recovery	N0_1	46072804	0.691	0.706	0.699
	N0_2	74920502	0.684	0.711	0.698
	N0_4	50422380	0.681	0.706	0.693
	N1_1	73844656	0.695	0.717	0.706
	N1_2	42513928	0.7	0.72	0.71
	N1_3	61757206	0.655	0.718	0.687
	N1_4	51573552	0.678	0.714	0.696
	N3_1	49078250	0.704	0.735	0.719
	N3_3	43050678	0.679	0.736	0.707
	N3_4	43160892	0.724	0.738	0.731
	N6_1	40855822	0.706	0.733	0.719
	N6_2	39770182	0.689	0.745	0.717
	N6_3	49481172	0.664	0.736	0.7
	N6_4	42563698	0.734	0.745	0.739
	N24_1	49954666	0.699	0.709	0.704
	N24_2	54037644	0.693	0.716	0.705
	N24_3	51544376	0.666	0.713	0.689
	N24_4	57920822	0.678	0.708	0.693

## Sheet: TableS9
Table S9. GO and KEGG enrichment of DEGs in nitrogen depletion and recovery.
Cluster II
Description	Category	NO. Genes	p value	FDR
GO:0008152 metabolic process	GO	958	6.21e-72	1.15e-67
GO:0009987 cellular process	GO	974	3.09e-65	2.87e-61
GO:0044237 cellular metabolic process	GO	813	2.13e-52	1.32e-48
GO:0044281 small molecule metabolic process	GO	408	4.28e-51	1.99e-47
GO:0044238 primary metabolic process	GO	816	4.96e-50	1.84e-46
GO:0006066 alcohol metabolic process	GO	157	6.69e-31	2.07e-27
GO:0044248 cellular catabolic process	GO	219	7.99e-28	1.87e-24
GO:0044262 cellular carbohydrate metabolic process	GO	197	8.06e-28	1.87e-24
GO:0006996 organelle organization	GO	215	1.25e-27	2.59e-24
GO:0009056 catabolic process	GO	224	1.73e-27	3.22e-24
GO:0006464 cellular protein modification process	GO	262	2.96e-27	5e-24
GO:0005975 carbohydrate metabolic process	GO	226	1.2e-26	1.85e-23
GO:0016043 cellular component organization	GO	282	3.13e-26	4.48e-23
GO:0043412 macromolecule modification	GO	285	4.87e-26	6.47e-23
GO:0006259 DNA metabolic process	GO	113	8.68e-24	1.02e-20
GO:0050896 response to stimulus	GO	451	8.77e-24	1.02e-20
GO:0043170 macromolecule metabolic process	GO	604	2e-23	2.19e-20
GO:0044255 cellular lipid metabolic process	GO	156	3.12e-22	3.23e-19
GO:0006629 lipid metabolic process	GO	181	7.2e-22	7.04e-19
GO:0019752 carboxylic acid metabolic process	GO	203	8e-22	7.08e-19
GO:0043436 oxoacid metabolic process	GO	203	8e-22	7.08e-19
GO:0006082 organic acid metabolic process	GO	203	8.86e-22	7.49e-19
GO:0042180 cellular ketone metabolic process	GO	204	1.13e-21	9.1e-19
GO:0006260 DNA replication	GO	67	7.78e-21	6.02e-18
GO:0043687 post-translational protein modification	GO	198	8.44e-21	6.27e-18
GO:0005996 monosaccharide metabolic process	GO	108	1.02e-20	7.28e-18
GO:0019538 protein metabolic process	GO	381	4.33e-20	2.98e-17
GO:0044260 cellular macromolecule metabolic process	GO	557	9.62e-20	6.38e-17
GO:0009628 response to abiotic stimulus	GO	228	2.46e-19	1.57e-16
GO:0006950 response to stress	GO	312	3.07e-19	1.9e-16
GO:0034641 cellular nitrogen compound metabolic process	GO	145	9.86e-19	5.91e-16
GO:0051186 cofactor metabolic process	GO	99	1.22e-18	7.11e-16
GO:0044282 small molecule catabolic process	GO	112	3.44e-18	1.94e-15
GO:0006261 DNA-dependent DNA replication	GO	54	5.13e-18	2.81e-15
GO:0019318 hexose metabolic process	GO	85	1.12e-17	5.93e-15
GO:0033554 cellular response to stress	GO	146	1.47e-17	7.61e-15
GO:0032787 monocarboxylic acid metabolic process	GO	148	4.25e-17	2.14e-14
GO:0046907 intracellular transport	GO	142	2.2e-16	1.08e-13
GO:0051641 cellular localization	GO	154	3.47e-16	1.65e-13
GO:0008610 lipid biosynthetic process	GO	123	3.93e-16	1.79e-13
GO:0051649 establishment of localization in cell	GO	150	3.95e-16	1.79e-13
GO:0006732 coenzyme metabolic process	GO	73	9.58e-16	4.24e-13
GO:0006807 nitrogen compound metabolic process	GO	386	1.13e-15	4.88e-13
GO:0044283 small molecule biosynthetic process	GO	168	1.53e-15	6.48e-13
GO:0044267 cellular protein metabolic process	GO	337	1.74e-15	7.21e-13
GO:0006974 response to DNA damage stimulus	GO	58	4.39e-15	1.77e-12
GO:0009058 biosynthetic process	GO	500	9.71e-15	3.84e-12
GO:0044249 cellular biosynthetic process	GO	488	1.21e-14	4.69e-12
GO:0006281 DNA repair	GO	53	1.24e-14	4.71e-12
GO:0016192 vesicle-mediated transport	GO	77	3.02e-14	1.12e-11
Metabolic pathways	KEGG	165	3.17e-31	1.61e-28
DNA replication	KEGG	16	8.47e-10	2.15e-07
Valine, leucine and isoleucine degradation	KEGG	12	6.64e-07	9.56e-05
Nucleotide excision repair	KEGG	14	7.56e-07	9.56e-05
Amino sugar and nucleotide sugar metabolism	KEGG	16	1.92e-06	0.000195
Mismatch repair	KEGG	10	3.24e-06	0.000273
Glutathione metabolism	KEGG	13	4.5e-06	0.000326
Carbon fixation in photosynthetic organisms	KEGG	15	9.1e-06	0.000539
Purine metabolism	KEGG	18	1.13e-05	0.000539
Biosynthesis of alkaloids derived from ornithine, lysine and nicotinic acid	KEGG	23	1.15e-05	0.000539
Glycolysis / Gluconeogenesis	KEGG	16	1.17e-05	0.000539
Biosynthesis of terpenoids and steroids	KEGG	25	1.5e-05	0.000632
Biosynthesis of plant hormones	KEGG	33	2.02e-05	0.000785
Inositol phosphate metabolism	KEGG	10	3.22e-05	0.00116
Biosynthesis of alkaloids derived from terpenoid and polyketide	KEGG	21	3.65e-05	0.00123
Ascorbate and aldarate metabolism	KEGG	9	4.99e-05	0.00158
Biosynthesis of alkaloids derived from histidine and purine	KEGG	21	7.6e-05	0.00226
Phosphatidylinositol signaling system	KEGG	9	9.13e-05	0.00257
Fructose and mannose metabolism	KEGG	10	0.000112	0.00299
Pyruvate metabolism	KEGG	12	0.000137	0.00348
Base excision repair	KEGG	9	0.000188	0.00454
Peroxisome	KEGG	10	0.000209	0.0048
Glycerophospholipid metabolism	KEGG	10	0.000241	0.00531
Pyrimidine metabolism	KEGG	12	0.000318	0.00648
Pentose phosphate pathway	KEGG	10	0.00032	0.00648
Tropane, piperidine and pyridine alkaloid biosynthesis	KEGG	6	0.000502	0.00978
Photosynthesis - antenna proteins	KEGG	6	0.000636	0.0119
N-Glycan biosynthesis	KEGG	7	0.00105	0.0189
Arginine and proline metabolism	KEGG	9	0.00122	0.0213
Ubiquitin mediated proteolysis	KEGG	13	0.00137	0.0231
Lysine degradation	KEGG	5	0.00149	0.0244
Arachidonic acid metabolism	KEGG	4	0.00198	0.0313
Biosynthesis of alkaloids derived from shikimate pathway	KEGG	18	0.00227	0.0348
Homologous recombination	KEGG	6	0.0025	0.0372
Cluster III
Description	Category	NO. Genes	p value	FDR
GO:0044237 cellular metabolic process	GO	1056	2.62e-122	4.88e-118
GO:0009987 cellular process	GO	1190	4.05e-121	3.77e-117
GO:0008152 metabolic process	GO	1136	6.06e-110	3.76e-106
GO:0044238 primary metabolic process	GO	1035	4.47e-106	2.08e-102
GO:0044281 small molecule metabolic process	GO	548	3.71e-98	1.38e-94
GO:0006807 nitrogen compound metabolic process	GO	622	2.61e-79	8.11e-76
GO:0043170 macromolecule metabolic process	GO	835	9.74e-77	2.59e-73
GO:0044260 cellular macromolecule metabolic process	GO	795	6.05e-75	1.41e-71
GO:0019538 protein metabolic process	GO	544	1.87e-59	3.87e-56
GO:0006139 nucleobase-containing compound metabolic process	GO	513	1.47e-58	2.73e-55
GO:0044249 cellular biosynthetic process	GO	697	2.43e-57	4.11e-54
GO:0044267 cellular protein metabolic process	GO	502	7.53e-55	1.17e-51
GO:0009058 biosynthetic process	GO	701	5.69e-54	8.15e-51
GO:0042180 cellular ketone metabolic process	GO	295	3.03e-50	4.02e-47
GO:0006082 organic acid metabolic process	GO	293	4.35e-50	5.39e-47
GO:0019752 carboxylic acid metabolic process	GO	292	1.04e-49	1.14e-46
GO:0043436 oxoacid metabolic process	GO	292	1.04e-49	1.14e-46
GO:0006996 organelle organization	GO	281	4.65e-47	4.81e-44
GO:0006396 RNA processing	GO	179	1.58e-44	1.55e-41
GO:0055086 nucleobase-containing small molecule metabolic process	GO	154	5.21e-44	4.85e-41
GO:0044248 cellular catabolic process	GO	277	1.8e-43	1.53e-40
GO:0009056 catabolic process	GO	284	1.81e-43	1.53e-40
GO:0034660 ncRNA metabolic process	GO	124	5.01e-43	4.06e-40
GO:0016043 cellular component organization	GO	355	1.06e-42	8.19e-40
GO:0009117 nucleotide metabolic process	GO	146	6.33e-42	4.71e-39
GO:0006753 nucleoside phosphate metabolic process	GO	146	8.48e-42	6.07e-39
GO:0034641 cellular nitrogen compound metabolic process	GO	212	1.3e-41	8.97e-39
GO:0046686 response to cadmium ion	GO	117	3.83e-39	2.55e-36
GO:0009057 macromolecule catabolic process	GO	194	3.45e-38	2.21e-35
GO:0010038 response to metal ion	GO	128	1.27e-36	7.85e-34
GO:0044265 cellular macromolecule catabolic process	GO	186	2.15e-36	1.29e-33
GO:0009165 nucleotide biosynthetic process	GO	96	2.59e-36	1.51e-33
GO:0016070 RNA metabolic process	GO	376	3.73e-35	2.1e-32
GO:0010035 response to inorganic substance	GO	171	1.1e-34	6.02e-32
GO:0006520 cellular amino acid metabolic process	GO	150	2.58e-33	1.37e-30
GO:0046483 heterocycle metabolic process	GO	163	2.92e-33	1.51e-30
GO:0009451 RNA modification	GO	101	4.09e-33	2.06e-30
GO:0005996 monosaccharide metabolic process	GO	142	5.6e-33	2.74e-30
GO:0044106 cellular amine metabolic process	GO	155	8.52e-33	4.07e-30
GO:0042254 ribosome biogenesis	GO	102	2.33e-32	1.09e-29
GO:0010467 gene expression	GO	434	2.85e-32	1.28e-29
GO:0022613 ribonucleoprotein complex biogenesis	GO	103	2.9e-32	1.28e-29
GO:0001510 RNA methylation	GO	69	3.99e-32	1.73e-29
GO:0009628 response to abiotic stimulus	GO	288	6.41e-32	2.71e-29
GO:0009308 amine metabolic process	GO	161	7.14e-32	2.95e-29
GO:0043412 macromolecule modification	GO	327	3.02e-31	1.22e-28
GO:0033365 protein localization to organelle	GO	80	3.1e-31	1.23e-28
GO:0006006 glucose metabolic process	GO	113	4.61e-31	1.79e-28
GO:0006090 pyruvate metabolic process	GO	95	1.04e-30	3.95e-28
GO:0019318 hexose metabolic process	GO	117	1.75e-30	6.52e-28
Metabolic pathways	KEGG	186	5.14e-35	2.19e-32
Spliceosome	KEGG	59	8.16e-35	2.19e-32
Aminoacyl-tRNA biosynthesis	KEGG	35	3.79e-24	6.79e-22
Ribosome	KEGG	63	3.78e-23	5.08e-21
Purine metabolism	KEGG	32	2.39e-13	2.57e-11
Biosynthesis of plant hormones	KEGG	52	2.79e-12	2.5e-10
Biosynthesis of alkaloids derived from histidine and purine	KEGG	37	3.83e-12	2.94e-10
Proteasome	KEGG	21	1.49e-10	1e-08
Biosynthesis of alkaloids derived from shikimate pathway	KEGG	35	2.22e-10	1.33e-08
Valine, leucine and isoleucine biosynthesis	KEGG	15	2.8e-09	1.5e-07
Biosynthesis of alkaloids derived from ornithine, lysine and nicotinic acid	KEGG	31	1.09e-08	5.3e-07
Pyrimidine metabolism	KEGG	20	1.78e-08	7.97e-07
Biosynthesis of alkaloids derived from terpenoid and polyketide	KEGG	29	3.09e-08	1.28e-06
RNA degradation	KEGG	15	3.02e-07	1.1e-05
Alanine, aspartate and glutamate metabolism	KEGG	14	3.08e-07	1.1e-05
Biosynthesis of phenylpropanoids	KEGG	35	5.49e-07	1.84e-05
Biosynthesis of terpenoids and steroids	KEGG	30	6.99e-07	2.21e-05
Citrate cycle (TCA cycle)	KEGG	15	3.85e-06	0.000115
RNA polymerase	KEGG	10	1.41e-05	0.0004
Porphyrin and chlorophyll metabolism	KEGG	9	3.71e-05	0.000998
Glycolysis / Gluconeogenesis	KEGG	16	4.39e-05	0.00111
Protein export	KEGG	11	4.56e-05	0.00111
Arginine and proline metabolism	KEGG	12	5.11e-05	0.00119
Glycine, serine and threonine metabolism	KEGG	11	6.53e-05	0.00146
Peroxisome	KEGG	11	0.000128	0.00274
Pyruvate metabolism	KEGG	12	0.000372	0.0077
Glyoxylate and dicarboxylate metabolism	KEGG	8	0.000447	0.00889
Phenylalanine, tyrosine and tryptophan biosynthesis	KEGG	9	0.00058	0.0111
Fatty acid metabolism	KEGG	8	0.000766	0.0142
Propanoate metabolism	KEGG	6	0.00112	0.0201
Butanoate metabolism	KEGG	6	0.00211	0.0365
Nitrogen metabolism	KEGG	8	0.00291	0.0488

[truncated: 4 more sheets: TableS10, TableS11, TableS12, TableS13]
